# Supplementary material for: Electrocardiographic findings associated with early clinical deterioration in acute pulmonary embolism
Source: Acad Emerg Med. 2022 Jul 20;29(10):1185–96. doi: 10.1111/acem.14554 (PMC9796434; doi:10.1111/acem.14554)
Supplement: Supplementary file 1 — Data S1 [file ACEM-29-1185-s001.zip]

Archive with 10 entries (10 files):
- ACEM_14554_Table _S6_Final.pdf
- ACEM_14554_Table S1.pdf
- ACEM_14554_Table S10_Final.pdf
- ACEM_14554_Table S2.pdf
- ACEM_14554_Table S8.pdf
- ACEM_14554_Table_S3_Final.pdf
- ACEM_14554_Table_S4_Final.pdf
- ACEM_14554_Table_S5_Final.pdf
- ACEM_14554_Table_S7_Final.pdf
- ACEM_14554_Table_S9_Final.pdf
